# Supplementary material for: Preliminary Insights into the Antigenotoxic Potential of Lemon Essential Oil and Olive Oil in Human Peripheral Blood Mononuclear Cells
Source: Plants (Basel). 2024 Jun 12;13(12):1623. doi: 10.3390/plants13121623 (PMC11207684; doi:10.3390/plants13121623)
Supplement: Supplementary file 1 [file plants-13-01623-s001.zip]

Archive with 1 entries (1 files):
- plants-3048807-supplementary.pdf
